# Supplementary material for: Defining the Characteristics of Successful Biosecurity Scent Detection Dogs
Source: Animals (Basel). 2023 Jan 31;13(3):504. doi: 10.3390/ani13030504 (PMC9913823; doi:10.3390/ani13030504)
Supplement: Supplementary file 1 [file animals-13-00504-s001.zip]

Archive with 1 entries (1 files):
- animals-2128378-supplementary.pdf
